# Supplementary material for: Type 2 Diabetes Mellitus and its comorbidity, Alzheimer’s disease: Identifying critical microRNA using machine learning
Source: Front Endocrinol (Lausanne). 2023 Jan 19;13:1084656. doi: 10.3389/fendo.2022.1084656 (PMC9893111; doi:10.3389/fendo.2022.1084656)
Supplement: Supplementary file 1 [file DataSheet_1.xlsx]

## Sheet: hsa-mir-1-3p
hsa-mir-1-3p
	ID	zval_Diabetes	diabetes	zval_AD	AD
0	MPP1	-6.2088	Down	-4.3795	Down
1	PTPN3	-6.18453	Down	-4.23366	Down
2	POLR2C	-6.07367	Down	-3.76569	Down
3	GOT1	-5.4061	Down	-5.47045	Down
4	SLC25A4	-5.37511	Down	-4.34419	Down
5	EIF2B3	-5.25084	Down	-4.04556	Down
6	MAP1A	-5.18821	Down	2.91187	Up
7	PEBP1	-5.12953	Down	-3.56627	Down
8	MED27	-4.95014	Down	3.35196	Up
9	GLRB	-4.75558	Down	-3.09924	Down
10	OSTF1	-4.66089	Down	-4.29772	Down
11	SF3B5	-4.5878	Down	-3.65573	Down
12	ETFDH	-4.57112	Down	-3.45974	Down
13	CISD1	-4.55236	Down	-3.09066	Down
14	PFDN5	-4.47005	Down	-3.90483	Down
15	NDUFV2	-4.31306	Down	-2.87595	Down
16	SLC2A1	-4.26417	Down	4.07067	Up
17	THYN1	-4.24047	Down	-2.91904	Down
18	PPCS	-4.21404	Down	-3.0642	Down
19	CYCS	-4.16811	Down	3.06232	Up
20	MEAF6	-4.15443	Down	-4.03392	Down
21	ORC3	-4.14369	Down	-3.0025	Down
22	ATXN10	-4.11404	Down	-3.31715	Down
23	NDUFAB1	-4.04766	Down	-3.08454	Down
24	CCNH	-4.03869	Down	-3.07028	Down
25	NIF3L1	-3.96562	Down	-3.2645	Down
26	ENO2	-3.95735	Down	-4.05193	Down
27	DYRK4	-3.93797	Down	-3.71396	Down
28	ACO2	-3.79384	Down	-2.85267	Down
29	COPS3	-3.60025	Down	-3.79971	Down
30	RPA3	-3.58921	Down	-3.36867	Down
31	MRPL40	-3.57574	Down	-2.86748	Down
32	UBL3	-3.46801	Down	-4.73049	Down
33	MRPL48	-3.39307	Down	-3.38387	Down
34	COG7	-3.38967	Down	-3.19826	Down
35	CDIP1	-3.35872	Down	4.14503	Up
36	SUCLA2	-3.26829	Down	-3.10632	Down
37	HSD17B4	-3.1379	Down	-2.85244	Down
38	BRAP	-3.11767	Down	-3.5384	Down
39	UBE2V2	-3.10528	Down	-3.68827	Down
40	ATP6V1B2	-3.09091	Down	-3.55612	Down
41	SNCA	-3.07198	Down	-3.80888	Down
42	RPH3A	-3.04049	Down	-3.03093	Down
43	RAD51C	-2.99982	Down	-3.52625	Down
44	ATP5E	-2.99236	Down	3.3056	Up
45	UBE2L3	-2.98341	Down	-3.78185	Down
46	FAM20B	-2.96441	Down	-3.12422	Down
47	ATP1A1	-2.94009	Down	-2.87036	Down
48	SNX11	-2.92276	Down	3.19219	Up
49	RWDD2B	-2.91585	Down	-3.52178	Down
50	TGFBR3	-2.8967	Down	4.53412	Up
51	LAMTOR3	-2.85228	Down	-3.52726	Down
52	TUBA4A	-2.84396	Down	-3.05236	Down
53	RHBDD3	-2.78631	Down	4.43071	Up
54	GSTM3	-2.73979	Down	-3.56764	Down
55	SLC35B1	-2.71968	Down	-3.56226	Down
56	MOCS2	-2.71743	Down	-4.01683	Down
57	SYNC	2.70806	Up	2.90695	Up
58	GLIPR1	2.71265	Up	-3.31363	Down
59	CSK	2.7513	Up	3.09456	Up
60	LPGAT1	2.752	Up	3.17986	Up
61	TCIRG1	2.78101	Up	4.2625	Up
62	DNMT3B	2.85392	Up	3.07144	Up
63	CX3CL1	2.97674	Up	-3.49198	Down
64	LMO4	2.99239	Up	-4.51105	Down
65	SH3GLB1	3.19913	Up	-3.06128	Down
66	IGF1	3.19922	Up	3.08838	Up
67	SOX9	3.25188	Up	3.11344	Up
68	GJA1	3.4426	Up	2.99374	Up
69	SNX10	3.49224	Up	-3.98191	Down
70	CEBPB	3.50376	Up	3.82609	Up
71	CNN2	3.52173	Up	2.93114	Up
72	RHBDF2	3.57742	Up	3.64923	Up
73	PLSCR4	3.69777	Up	5.2898	Up
74	OPN3	3.74195	Up	-3.4791	Down
75	PFKFB3	4.06957	Up	4.38568	Up
76	FOXC1	4.58437	Up	3.65969	Up

## Sheet: hsa-mir-16-5p
hsa-mir-16-5p
	ID	zval_Diabetes	diabetes	zval_AD	AD
0	MDH1	-6.55215	Down	-3.27176	Down
1	PTPN3	-6.18453	Down	-4.23366	Down
2	SLC25A4	-5.37511	Down	-4.34419	Down
3	MYCN	-5.2831	Down	3.45922	Up
4	ACTR3B	-5.24099	Down	-2.95566	Down
5	MAP1A	-5.18821	Down	2.91187	Up
6	APOO	-5.09314	Down	-2.89316	Down
7	MED27	-4.95014	Down	3.35196	Up
8	GLRB	-4.75558	Down	-3.09924	Down
9	IRF2BP1	-4.68231	Down	3.56613	Up
10	OSTF1	-4.66089	Down	-4.29772	Down
11	SF3B5	-4.5878	Down	-3.65573	Down
12	CYCS	-4.16811	Down	3.06232	Up
13	ORC3	-4.14369	Down	-3.0025	Down
14	ATXN10	-4.11404	Down	-3.31715	Down
15	CCNH	-4.03869	Down	-3.07028	Down
16	MPP2	-3.96882	Down	3.41289	Up
17	ENO2	-3.95735	Down	-4.05193	Down
18	RRAGA	-3.89876	Down	-4.10368	Down
19	BCAS2	-3.67177	Down	-3.59999	Down
20	RPA3	-3.58921	Down	-3.36867	Down
21	MRPL40	-3.57574	Down	-2.86748	Down
22	INA	-3.49632	Down	-4.42615	Down
23	UBL3	-3.46801	Down	-4.73049	Down
24	AFG3L2	-3.45055	Down	4.6953	Up
25	SUCLA2	-3.26829	Down	-3.10632	Down
26	USP39	-3.21491	Down	-2.9637	Down
27	HSD17B4	-3.1379	Down	-2.85244	Down
28	BRAP	-3.11767	Down	-3.5384	Down
29	ATP6V0B	-3.10897	Down	-3.37205	Down
30	UBE2V2	-3.10528	Down	-3.68827	Down
31	ATP6V1B2	-3.09091	Down	-3.55612	Down
32	MDH2	-3.07512	Down	-3.2244	Down
33	SNCA	-3.07198	Down	-3.80888	Down
34	SARS	-3.03162	Down	-3.3738	Down
35	RAD51C	-2.99982	Down	-3.52625	Down
36	UTP18	-2.96719	Down	3.13032	Up
37	CERS4	-2.96072	Down	2.92366	Up
38	MADD	-2.92774	Down	-3.67064	Down
39	SNX11	-2.92276	Down	3.19219	Up
40	TGFBR3	-2.8967	Down	4.53412	Up
41	LAMTOR3	-2.85228	Down	-3.52726	Down
42	RHBDD3	-2.78631	Down	4.43071	Up
43	MACF1	2.6882	Up	3.27088	Up
44	SYNC	2.70806	Up	2.90695	Up
45	GLIPR1	2.71265	Up	-3.31363	Down
46	AMOTL2	2.73588	Up	3.72958	Up
47	LPGAT1	2.752	Up	3.17986	Up
48	TCIRG1	2.78101	Up	4.2625	Up
49	ZFP36	2.83928	Up	3.20188	Up
50	DNMT3B	2.85392	Up	3.07144	Up
51	SFPQ	2.94279	Up	3.21075	Up
52	LMO4	2.99239	Up	-4.51105	Down
53	MLPH	3.02813	Up	3.15795	Up
54	TNFAIP2	3.03457	Up	3.74921	Up
55	SH3GLB1	3.19913	Up	-3.06128	Down
56	IGF1	3.19922	Up	3.08838	Up
57	SOX9	3.25188	Up	3.11344	Up
58	RBM25	3.25385	Up	3.70846	Up
59	SOX4	3.42822	Up	3.63459	Up
60	GJA1	3.4426	Up	2.99374	Up
61	CEBPB	3.50376	Up	3.82609	Up
62	CNN2	3.52173	Up	2.93114	Up
63	BAZ1A	3.52987	Up	4.55063	Up
64	RHBDF2	3.57742	Up	3.64923	Up
65	PLSCR4	3.69777	Up	5.2898	Up
66	OPN3	3.74195	Up	-3.4791	Down
67	SOCS3	3.77364	Up	2.98732	Up
68	SLIT2	4.05581	Up	-3.49816	Down
69	PFKFB3	4.06957	Up	4.38568	Up
70	FOXC1	4.58437	Up	3.65969	Up

## Sheet: hsa-mir-124-3p
hsa-mir-124-3p
	ID	zval_Diabetes	diabetes	zval_AD	AD
0	PTPN3	-6.18453	Down	-4.23366	Down
1	GOT1	-5.4061	Down	-5.47045	Down
2	MYCN	-5.2831	Down	3.45922	Up
3	PEBP1	-5.12953	Down	-3.56627	Down
4	APOO	-5.09314	Down	-2.89316	Down
5	UBE2D4	-4.65724	Down	3.56246	Up
6	SF3B5	-4.5878	Down	-3.65573	Down
7	NDUFV2	-4.31306	Down	-2.87595	Down
8	SLC2A1	-4.26417	Down	4.07067	Up
9	PPCS	-4.21404	Down	-3.0642	Down
10	CYCS	-4.16811	Down	3.06232	Up
11	MEAF6	-4.15443	Down	-4.03392	Down
12	ORC3	-4.14369	Down	-3.0025	Down
13	ATXN10	-4.11404	Down	-3.31715	Down
14	NDUFAB1	-4.04766	Down	-3.08454	Down
15	CCNH	-4.03869	Down	-3.07028	Down
16	UMPS	-4.01679	Down	3.11461	Up
17	NIF3L1	-3.96562	Down	-3.2645	Down
18	ENO2	-3.95735	Down	-4.05193	Down
19	XRCC6	-3.90759	Down	4.03489	Up
20	ACO2	-3.79384	Down	-2.85267	Down
21	RPA3	-3.58921	Down	-3.36867	Down
22	AMPH	-3.54043	Down	-3.61657	Down
23	MKKS	-3.52459	Down	-3.20562	Down
24	INA	-3.49632	Down	-4.42615	Down
25	UBL3	-3.46801	Down	-4.73049	Down
26	AFG3L2	-3.45055	Down	4.6953	Up
27	MRPL48	-3.39307	Down	-3.38387	Down
28	CDIP1	-3.35872	Down	4.14503	Up
29	HLF	-3.29286	Down	-2.90959	Down
30	AMPD2	-3.22886	Down	3.04785	Up
31	ITGA10	-3.14665	Down	3.46243	Up
32	HSD17B4	-3.1379	Down	-2.85244	Down
33	AARS	-3.13086	Down	-3.66623	Down
34	ATP6V0B	-3.10897	Down	-3.37205	Down
35	UBE2V2	-3.10528	Down	-3.68827	Down
36	ATP6V1B2	-3.09091	Down	-3.55612	Down
37	UTP18	-2.96719	Down	3.13032	Up
38	FAM20B	-2.96441	Down	-3.12422	Down
39	ATP1A1	-2.94009	Down	-2.87036	Down
40	MADD	-2.92774	Down	-3.67064	Down
41	SNX11	-2.92276	Down	3.19219	Up
42	TGFBR3	-2.8967	Down	4.53412	Up
43	ZC2HC1C	-2.85609	Down	2.94287	Up
44	LAMTOR3	-2.85228	Down	-3.52726	Down
45	TUBA4A	-2.84396	Down	-3.05236	Down
46	GSTM3	-2.73979	Down	-3.56764	Down
47	SLC35B1	-2.71968	Down	-3.56226	Down
48	NPTX2	-2.68697	Down	-4.04754	Down
49	MACF1	2.6882	Up	3.27088	Up
50	SYNC	2.70806	Up	2.90695	Up
51	GLIPR1	2.71265	Up	-3.31363	Down
52	AMOTL2	2.73588	Up	3.72958	Up
53	CSK	2.7513	Up	3.09456	Up
54	DNMT3B	2.85392	Up	3.07144	Up
55	CX3CL1	2.97674	Up	-3.49198	Down
56	CD3D	3.12337	Up	3.15187	Up
57	SOX9	3.25188	Up	3.11344	Up
58	SOX4	3.42822	Up	3.63459	Up
59	GJA1	3.4426	Up	2.99374	Up
60	SNX10	3.49224	Up	-3.98191	Down
61	CEBPB	3.50376	Up	3.82609	Up
62	CNN2	3.52173	Up	2.93114	Up
63	BAZ1A	3.52987	Up	4.55063	Up
64	RHBDF2	3.57742	Up	3.64923	Up
65	PLSCR4	3.69777	Up	5.2898	Up
66	OPN3	3.74195	Up	-3.4791	Down
67	SOCS3	3.77364	Up	2.98732	Up
68	PFKFB3	4.06957	Up	4.38568	Up

## Sheet: hsa-mir-34a-5p
hsa-mir-34a-5p
	ID	zval_Diabetes	diabetes	zval_AD	AD
0	MDH1	-6.55215	Down	-3.27176	Down
1	GOT1	-5.4061	Down	-5.47045	Down
2	MYCN	-5.2831	Down	3.45922	Up
3	MAP1A	-5.18821	Down	2.91187	Up
4	APOO	-5.09314	Down	-2.89316	Down
5	IRF2BP1	-4.68231	Down	3.56613	Up
6	ETFDH	-4.57112	Down	-3.45974	Down
7	SLC2A1	-4.26417	Down	4.07067	Up
8	PPCS	-4.21404	Down	-3.0642	Down
9	CYCS	-4.16811	Down	3.06232	Up
10	MPP2	-3.96882	Down	3.41289	Up
11	ENO2	-3.95735	Down	-4.05193	Down
12	RRAGA	-3.89876	Down	-4.10368	Down
13	MAPT	-3.83007	Down	3.57624	Up
14	COPS3	-3.60025	Down	-3.79971	Down
15	RPA3	-3.58921	Down	-3.36867	Down
16	INA	-3.49632	Down	-4.42615	Down
17	UBL3	-3.46801	Down	-4.73049	Down
18	AFG3L2	-3.45055	Down	4.6953	Up
19	CD200	-3.43678	Down	-5.17199	Down
20	BSN	-3.41941	Down	-3.18543	Down
21	CDIP1	-3.35872	Down	4.14503	Up
22	ATP6V1B2	-3.09091	Down	-3.55612	Down
23	MDH2	-3.07512	Down	-3.2244	Down
24	SNCA	-3.07198	Down	-3.80888	Down
25	RAD51C	-2.99982	Down	-3.52625	Down
26	UBE2L3	-2.98341	Down	-3.78185	Down
27	FAM20B	-2.96441	Down	-3.12422	Down
28	ATP1A1	-2.94009	Down	-2.87036	Down
29	RWDD2B	-2.91585	Down	-3.52178	Down
30	TUBA4A	-2.84396	Down	-3.05236	Down
31	MOCS2	-2.71743	Down	-4.01683	Down
32	MACF1	2.6882	Up	3.27088	Up
33	SYNC	2.70806	Up	2.90695	Up
34	AMOTL2	2.73588	Up	3.72958	Up
35	LPGAT1	2.752	Up	3.17986	Up
36	TCIRG1	2.78101	Up	4.2625	Up
37	ZFP36	2.83928	Up	3.20188	Up
38	DNMT3B	2.85392	Up	3.07144	Up
39	MLPH	3.02813	Up	3.15795	Up
40	TNFAIP2	3.03457	Up	3.74921	Up
41	CD3D	3.12337	Up	3.15187	Up
42	IGF1	3.19922	Up	3.08838	Up
43	SOX4	3.42822	Up	3.63459	Up
44	GJA1	3.4426	Up	2.99374	Up
45	SNX10	3.49224	Up	-3.98191	Down
46	CEBPB	3.50376	Up	3.82609	Up
47	RHBDF2	3.57742	Up	3.64923	Up
48	PLSCR4	3.69777	Up	5.2898	Up
49	OPN3	3.74195	Up	-3.4791	Down

## Sheet: hsa-let-7b-5p
hsa-let-7b-5p
	ID	zval_Diabetes	diabetes	zval_AD	AD
0	PTPN3	-6.18453	Down	-4.23366	Down
1	POLR2C	-6.07367	Down	-3.76569	Down
2	GOT1	-5.4061	Down	-5.47045	Down
3	SLC25A4	-5.37511	Down	-4.34419	Down
4	MYCN	-5.2831	Down	3.45922	Up
5	EIF2B3	-5.25084	Down	-4.04556	Down
6	MAP1A	-5.18821	Down	2.91187	Up
7	GLRB	-4.75558	Down	-3.09924	Down
8	IRF2BP1	-4.68231	Down	3.56613	Up
9	OSTF1	-4.66089	Down	-4.29772	Down
10	SF3B5	-4.5878	Down	-3.65573	Down
11	ETFDH	-4.57112	Down	-3.45974	Down
12	SLC2A1	-4.26417	Down	4.07067	Up
13	THYN1	-4.24047	Down	-2.91904	Down
14	CYCS	-4.16811	Down	3.06232	Up
15	MEAF6	-4.15443	Down	-4.03392	Down
16	ENO2	-3.95735	Down	-4.05193	Down
17	RRAGA	-3.89876	Down	-4.10368	Down
18	MAPT	-3.83007	Down	3.57624	Up
19	AMPH	-3.54043	Down	-3.61657	Down
20	INA	-3.49632	Down	-4.42615	Down
21	UBL3	-3.46801	Down	-4.73049	Down
22	CDIP1	-3.35872	Down	4.14503	Up
23	ATP6V1B2	-3.09091	Down	-3.55612	Down
24	SNCA	-3.07198	Down	-3.80888	Down
25	ATP1A1	-2.94009	Down	-2.87036	Down
26	TGFBR3	-2.8967	Down	4.53412	Up
27	CRMP1	-2.82803	Down	-4.04987	Down
28	MACF1	2.6882	Up	3.27088	Up
29	SYNC	2.70806	Up	2.90695	Up
30	LPGAT1	2.752	Up	3.17986	Up
31	FAM189A2	2.76615	Up	3.58398	Up
32	ZFP36	2.83928	Up	3.20188	Up
33	TNFAIP2	3.03457	Up	3.74921	Up
34	SH3GLB1	3.19913	Up	-3.06128	Down
35	SOX9	3.25188	Up	3.11344	Up
36	RBM25	3.25385	Up	3.70846	Up
37	SOX4	3.42822	Up	3.63459	Up
38	SNX10	3.49224	Up	-3.98191	Down
39	CNN2	3.52173	Up	2.93114	Up
40	BAZ1A	3.52987	Up	4.55063	Up
41	RHBDF2	3.57742	Up	3.64923	Up
42	PLSCR4	3.69777	Up	5.2898	Up
43	SOCS3	3.77364	Up	2.98732	Up
44	PFKFB3	4.06957	Up	4.38568	Up
45	FOXC1	4.58437	Up	3.65969	Up

## Sheet: hsa-mir-155-5p
hsa-mir-155-5p
	ID	zval_Diabetes	diabetes	zval_AD	AD
0	POLR2C	-6.07367	Down	-3.76569	Down
1	MAP1A	-5.18821	Down	2.91187	Up
2	PEBP1	-5.12953	Down	-3.56627	Down
3	APOO	-5.09314	Down	-2.89316	Down
4	GLRB	-4.75558	Down	-3.09924	Down
5	OSTF1	-4.66089	Down	-4.29772	Down
6	NDUFV2	-4.31306	Down	-2.87595	Down
7	SLC2A1	-4.26417	Down	4.07067	Up
8	ATXN10	-4.11404	Down	-3.31715	Down
9	CCNH	-4.03869	Down	-3.07028	Down
10	MPP2	-3.96882	Down	3.41289	Up
11	ENO2	-3.95735	Down	-4.05193	Down
12	RRAGA	-3.89876	Down	-4.10368	Down
13	COPS3	-3.60025	Down	-3.79971	Down
14	INA	-3.49632	Down	-4.42615	Down
15	UBL3	-3.46801	Down	-4.73049	Down
16	AFG3L2	-3.45055	Down	4.6953	Up
17	AMPD2	-3.22886	Down	3.04785	Up
18	USP39	-3.21491	Down	-2.9637	Down
19	HSD17B4	-3.1379	Down	-2.85244	Down
20	UBE2V2	-3.10528	Down	-3.68827	Down
21	SNCA	-3.07198	Down	-3.80888	Down
22	ZC2HC1C	-2.85609	Down	2.94287	Up
23	MOCS2	-2.71743	Down	-4.01683	Down
24	SYNC	2.70806	Up	2.90695	Up
25	GLIPR1	2.71265	Up	-3.31363	Down
26	LPGAT1	2.752	Up	3.17986	Up
27	FAM189A2	2.76615	Up	3.58398	Up
28	TCIRG1	2.78101	Up	4.2625	Up
29	ZFP36	2.83928	Up	3.20188	Up
30	LMO4	2.99239	Up	-4.51105	Down
31	TNFAIP2	3.03457	Up	3.74921	Up
32	VCAM1	3.05915	Up	3.16546	Up
33	IGF1	3.19922	Up	3.08838	Up
34	SOX9	3.25188	Up	3.11344	Up
35	SOX4	3.42822	Up	3.63459	Up
36	GJA1	3.4426	Up	2.99374	Up
37	SNX10	3.49224	Up	-3.98191	Down
38	CEBPB	3.50376	Up	3.82609	Up
39	CNN2	3.52173	Up	2.93114	Up
40	RHBDF2	3.57742	Up	3.64923	Up
41	PLSCR4	3.69777	Up	5.2898	Up
42	SOCS3	3.77364	Up	2.98732	Up
43	SLIT2	4.05581	Up	-3.49816	Down
44	FOXC1	4.58437	Up	3.65969	Up

## Sheet: hsa-mir-107
hsa-mir-107
	ID	zval_Diabetes	diabetes	zval_AD	AD
0	MDH1	-6.55215	Down	-3.27176	Down
1	MYCN	-5.2831	Down	3.45922	Up
2	ACTR3B	-5.24099	Down	-2.95566	Down
3	UBE2D4	-4.65724	Down	3.56246	Up
4	NDUFV2	-4.31306	Down	-2.87595	Down
5	SH2D3C	-4.18577	Down	3.54147	Up
6	ORC3	-4.14369	Down	-3.0025	Down
7	MPP2	-3.96882	Down	3.41289	Up
8	ENO2	-3.95735	Down	-4.05193	Down
9	RRAGA	-3.89876	Down	-4.10368	Down
10	MKKS	-3.52459	Down	-3.20562	Down
11	UBL3	-3.46801	Down	-4.73049	Down
12	CCT7	-3.42772	Down	-3.1869	Down
13	MRPL48	-3.39307	Down	-3.38387	Down
14	HLF	-3.29286	Down	-2.90959	Down
15	PARP2	-3.19418	Down	-3.30959	Down
16	ATP6V0B	-3.10897	Down	-3.37205	Down
17	MDH2	-3.07512	Down	-3.2244	Down
18	SNCA	-3.07198	Down	-3.80888	Down
19	RAD51C	-2.99982	Down	-3.52625	Down
20	UTP18	-2.96719	Down	3.13032	Up
21	MADD	-2.92774	Down	-3.67064	Down
22	TGFBR3	-2.8967	Down	4.53412	Up
23	LAMTOR3	-2.85228	Down	-3.52726	Down
24	RHBDD3	-2.78631	Down	4.43071	Up
25	NPTX2	-2.68697	Down	-4.04754	Down
26	GLIPR1	2.71265	Up	-3.31363	Down
27	AMOTL2	2.73588	Up	3.72958	Up
28	TNFRSF1B	2.77825	Up	3.24762	Up
29	TCIRG1	2.78101	Up	4.2625	Up
30	ZFP36	2.83928	Up	3.20188	Up
31	DNMT3B	2.85392	Up	3.07144	Up
32	SFPQ	2.94279	Up	3.21075	Up
33	LMO4	2.99239	Up	-4.51105	Down
34	MLPH	3.02813	Up	3.15795	Up
35	VCAM1	3.05915	Up	3.16546	Up
36	SH3GLB1	3.19913	Up	-3.06128	Down
37	GJA1	3.4426	Up	2.99374	Up
38	PLSCR4	3.69777	Up	5.2898	Up
39	SOCS3	3.77364	Up	2.98732	Up
40	SLIT2	4.05581	Up	-3.49816	Down
41	PFKFB3	4.06957	Up	4.38568	Up
42	FOXC1	4.58437	Up	3.65969	Up

## Sheet: hsa-mir-103a-3p
hsa-mir-103a-3p
	ID	zval_Diabetes	diabetes	zval_AD	AD
0	MDH1	-6.55215	Down	-3.27176	Down
1	PTPN3	-6.18453	Down	-4.23366	Down
2	POLR2C	-6.07367	Down	-3.76569	Down
3	MYCN	-5.2831	Down	3.45922	Up
4	ACTR3B	-5.24099	Down	-2.95566	Down
5	UBE2D4	-4.65724	Down	3.56246	Up
6	SH2D3C	-4.18577	Down	3.54147	Up
7	CYCS	-4.16811	Down	3.06232	Up
8	ATXN10	-4.11404	Down	-3.31715	Down
9	ENO2	-3.95735	Down	-4.05193	Down
10	XRCC6	-3.90759	Down	4.03489	Up
11	RRAGA	-3.89876	Down	-4.10368	Down
12	BCAS2	-3.67177	Down	-3.59999	Down
13	MKKS	-3.52459	Down	-3.20562	Down
14	UBL3	-3.46801	Down	-4.73049	Down
15	UQCRC2	-3.44276	Down	-5.56512	Down
16	CCT7	-3.42772	Down	-3.1869	Down
17	MRPL48	-3.39307	Down	-3.38387	Down
18	HLF	-3.29286	Down	-2.90959	Down
19	PARP2	-3.19418	Down	-3.30959	Down
20	ATP6V0B	-3.10897	Down	-3.37205	Down
21	MDH2	-3.07512	Down	-3.2244	Down
22	SNCA	-3.07198	Down	-3.80888	Down
23	RAD51C	-2.99982	Down	-3.52625	Down
24	UTP18	-2.96719	Down	3.13032	Up
25	MADD	-2.92774	Down	-3.67064	Down
26	TGFBR3	-2.8967	Down	4.53412	Up
27	LAMTOR3	-2.85228	Down	-3.52726	Down
28	RHBDD3	-2.78631	Down	4.43071	Up
29	NPTX2	-2.68697	Down	-4.04754	Down
30	AMOTL2	2.73588	Up	3.72958	Up
31	TNFRSF1B	2.77825	Up	3.24762	Up
32	TCIRG1	2.78101	Up	4.2625	Up
33	ZFP36	2.83928	Up	3.20188	Up
34	SFPQ	2.94279	Up	3.21075	Up
35	LMO4	2.99239	Up	-4.51105	Down
36	MLPH	3.02813	Up	3.15795	Up
37	SH3GLB1	3.19913	Up	-3.06128	Down
38	PLSCR4	3.69777	Up	5.2898	Up
39	OPN3	3.74195	Up	-3.4791	Down
40	SLIT2	4.05581	Up	-3.49816	Down
41	PFKFB3	4.06957	Up	4.38568	Up
42	FOXC1	4.58437	Up	3.65969	Up

## Sheet: 146DEGs
146DEGs
	ID	zval_Diabetes	diabetes	zval_AD	AD
0	MDH1	-6.55215	Down	-3.27176	Down
1	MPP1	-6.2088	Down	-4.3795	Down
2	PTPN3	-6.18453	Down	-4.23366	Down
3	POLR2C	-6.07367	Down	-3.76569	Down
4	GOT1	-5.4061	Down	-5.47045	Down
5	NSG1	-5.37826	Down	-3.56754	Down
6	SLC25A4	-5.37511	Down	-4.34419	Down
7	MYCN	-5.2831	Down	3.45922	Up
8	EIF2B3	-5.25084	Down	-4.04556	Down
9	ACTR3B	-5.24099	Down	-2.95566	Down
10	MAP1A	-5.18821	Down	2.91187	Up
11	PEBP1	-5.12953	Down	-3.56627	Down
12	APOO	-5.09314	Down	-2.89316	Down
13	MED27	-4.95014	Down	3.35196	Up
14	GLRB	-4.75558	Down	-3.09924	Down
15	IRF2BP1	-4.68231	Down	3.56613	Up
16	OSTF1	-4.66089	Down	-4.29772	Down
17	UBE2D4	-4.65724	Down	3.56246	Up
18	SF3B5	-4.5878	Down	-3.65573	Down
19	ETFDH	-4.57112	Down	-3.45974	Down
20	CISD1	-4.55236	Down	-3.09066	Down
21	PFDN5	-4.47005	Down	-3.90483	Down
22	ATP5B	-4.33791	Down	-4.74589	Down
23	NDUFV2	-4.31306	Down	-2.87595	Down
24	SLC2A1	-4.26417	Down	4.07067	Up
25	TAGLN3	-4.26343	Down	-3.92598	Down
26	THYN1	-4.24047	Down	-2.91904	Down
27	PPCS	-4.21404	Down	-3.0642	Down
28	SH2D3C	-4.18577	Down	3.54147	Up
29	CYCS	-4.16811	Down	3.06232	Up
30	MEAF6	-4.15443	Down	-4.03392	Down
31	ORC3	-4.14369	Down	-3.0025	Down
32	ATXN10	-4.11404	Down	-3.31715	Down
33	NDUFAB1	-4.04766	Down	-3.08454	Down
34	ATPIF1	-4.04443	Down	-4.57188	Down
35	CCNH	-4.03869	Down	-3.07028	Down
36	UMPS	-4.01679	Down	3.11461	Up
37	CDK5R2	-4.01004	Down	3.17075	Up
38	MPP2	-3.96882	Down	3.41289	Up
39	NIF3L1	-3.96562	Down	-3.2645	Down
40	ENO2	-3.95735	Down	-4.05193	Down
41	DYRK4	-3.93797	Down	-3.71396	Down
42	XRCC6	-3.90759	Down	4.03489	Up
43	RRAGA	-3.89876	Down	-4.10368	Down
44	MAPT	-3.83007	Down	3.57624	Up
45	ACO2	-3.79384	Down	-2.85267	Down
46	MRPL46	-3.67431	Down	-4.51474	Down
47	BCAS2	-3.67177	Down	-3.59999	Down
48	COPS3	-3.60025	Down	-3.79971	Down
49	RPA3	-3.58921	Down	-3.36867	Down
50	MRPL40	-3.57574	Down	-2.86748	Down
51	AMPH	-3.54043	Down	-3.61657	Down
52	MKKS	-3.52459	Down	-3.20562	Down
53	INA	-3.49632	Down	-4.42615	Down
54	PNMAL1	-3.49196	Down	-2.95849	Down
55	UBL3	-3.46801	Down	-4.73049	Down
56	AFG3L2	-3.45055	Down	4.6953	Up
57	UQCRC2	-3.44276	Down	-5.56512	Down
58	CD200	-3.43678	Down	-5.17199	Down
59	CCT7	-3.42772	Down	-3.1869	Down
60	BSN	-3.41941	Down	-3.18543	Down
61	MRPL48	-3.39307	Down	-3.38387	Down
62	COG7	-3.38967	Down	-3.19826	Down
63	ZMAT4	-3.38026	Down	-3.70801	Down
64	COX5B	-3.36404	Down	-3.71655	Down
65	CDIP1	-3.35872	Down	4.14503	Up
66	HLF	-3.29286	Down	-2.90959	Down
67	SUCLA2	-3.26829	Down	-3.10632	Down
68	AMPD2	-3.22886	Down	3.04785	Up
69	USP39	-3.21491	Down	-2.9637	Down
70	PARP2	-3.19418	Down	-3.30959	Down
71	KARS	-3.15578	Down	-3.35399	Down
72	ITGA10	-3.14665	Down	3.46243	Up
73	HSD17B4	-3.1379	Down	-2.85244	Down
74	AARS	-3.13086	Down	-3.66623	Down
75	BRAP	-3.11767	Down	-3.5384	Down
76	ATP6V0B	-3.10897	Down	-3.37205	Down
77	UBE2V2	-3.10528	Down	-3.68827	Down
78	ATP6V1B2	-3.09091	Down	-3.55612	Down
79	MDH2	-3.07512	Down	-3.2244	Down
80	SNCA	-3.07198	Down	-3.80888	Down
81	RPH3A	-3.04049	Down	-3.03093	Down
82	SARS	-3.03162	Down	-3.3738	Down
83	ACADS	-3.01328	Down	4.02495	Up
84	RAD51C	-2.99982	Down	-3.52625	Down
85	ATP5E	-2.99236	Down	3.3056	Up
86	UBE2L3	-2.98341	Down	-3.78185	Down
87	UTP18	-2.96719	Down	3.13032	Up
88	FAM20B	-2.96441	Down	-3.12422	Down
89	CERS4	-2.96072	Down	2.92366	Up
90	ATP1A1	-2.94009	Down	-2.87036	Down
91	MADD	-2.92774	Down	-3.67064	Down
92	SNX11	-2.92276	Down	3.19219	Up
93	RWDD2B	-2.91585	Down	-3.52178	Down
94	TGFBR3	-2.8967	Down	4.53412	Up
95	ZC2HC1C	-2.85609	Down	2.94287	Up
96	SCN3B	-2.85274	Down	-3.28344	Down
97	LAMTOR3	-2.85228	Down	-3.52726	Down
98	TUBA4A	-2.84396	Down	-3.05236	Down
99	CRMP1	-2.82803	Down	-4.04987	Down
100	LPAR4	-2.79023	Down	4.08265	Up
101	RHBDD3	-2.78631	Down	4.43071	Up
102	GSTM3	-2.73979	Down	-3.56764	Down
103	SLC35B1	-2.71968	Down	-3.56226	Down
104	MOCS2	-2.71743	Down	-4.01683	Down
105	RRAGB	-2.70757	Down	-3.47175	Down
106	NPTX2	-2.68697	Down	-4.04754	Down
107	MACF1	2.6882	Up	3.27088	Up
108	SYNC	2.70806	Up	2.90695	Up
109	GLIPR1	2.71265	Up	-3.31363	Down
110	AMOTL2	2.73588	Up	3.72958	Up
111	CSK	2.7513	Up	3.09456	Up
112	LPGAT1	2.752	Up	3.17986	Up
113	FAM189A2	2.76615	Up	3.58398	Up
114	TNFRSF1B	2.77825	Up	3.24762	Up
115	TCIRG1	2.78101	Up	4.2625	Up
116	PTAFR	2.81695	Up	3.67675	Up
117	ZFP36	2.83928	Up	3.20188	Up
118	DNMT3B	2.85392	Up	3.07144	Up
119	NOTCH2NL	2.93981	Up	5.56593	Up
120	SFPQ	2.94279	Up	3.21075	Up
121	CX3CL1	2.97674	Up	-3.49198	Down
122	LMO4	2.99239	Up	-4.51105	Down
123	MLPH	3.02813	Up	3.15795	Up
124	TNFAIP2	3.03457	Up	3.74921	Up
125	CALCA	3.03953	Up	3.0065	Up
126	APOD	3.05401	Up	3.36068	Up
127	VCAM1	3.05915	Up	3.16546	Up
128	CD3D	3.12337	Up	3.15187	Up
129	SH3GLB1	3.19913	Up	-3.06128	Down
130	IGF1	3.19922	Up	3.08838	Up
131	SOX9	3.25188	Up	3.11344	Up
132	RBM25	3.25385	Up	3.70846	Up
133	SOX4	3.42822	Up	3.63459	Up
134	GJA1	3.4426	Up	2.99374	Up
135	SNX10	3.49224	Up	-3.98191	Down
136	CEBPB	3.50376	Up	3.82609	Up
137	CNN2	3.52173	Up	2.93114	Up
138	BAZ1A	3.52987	Up	4.55063	Up
139	RHBDF2	3.57742	Up	3.64923	Up
140	PLSCR4	3.69777	Up	5.2898	Up
141	OPN3	3.74195	Up	-3.4791	Down
142	SOCS3	3.77364	Up	2.98732	Up
143	SLIT2	4.05581	Up	-3.49816	Down
144	PFKFB3	4.06957	Up	4.38568	Up
145	FOXC1	4.58437	Up	3.65969	Up
