# Supplementary material for: Type 2 Diabetes Mellitus and its comorbidity, Alzheimer’s disease: Identifying critical microRNA using machine learning
Source: Front Endocrinol (Lausanne). 2023 Jan 19;13:1084656. doi: 10.3389/fendo.2022.1084656 (PMC9893111; doi:10.3389/fendo.2022.1084656)
Supplement: Supplementary file 2 [file DataSheet_2.xlsx]

## Sheet: External-Test-RF
External Teasting Results in RF
Diabetes Datasets:
GSE25724	AUC	F1	Recall	Precision
hsa-mir-1-3p	0.9167	0.5958	0.6462	0.7303
hsa-mir-16-5p	0.881	0.5803	0.6462	0.6523
hsa-mir-124-3p	0.8905	0.7461	0.7538	0.7592
hsa-mir-34a-5p	0.3548	0.3438	0.4154	0.3073
hsa-let-7b-5p	0.731	0.5389	0.6154	0.599
hsa-mir-155-5p	0.7571	0.6916	0.6923	0.6977
hsa-mir-107	0.7952	0.6585	0.6769	0.7053
hsa-mir-103a-3p	0.8952	0.8923	0.8923	0.8989
All-146	0.8857	0.486	0.6	0.4956
GSE20966	AUC	F1	Recall	Precision
hsa-mir-1-3p	0.656	0.5661	0.57	0.5718
hsa-mir-16-5p	0.661	0.5903	0.6	0.6071
hsa-mir-124-3p	0.413	0.4142	0.46	0.4529
hsa-mir-34a-5p	0.817	0.7089	0.71	0.7128
hsa-let-7b-5p	0.509	0.4618	0.47	0.4693
hsa-mir-155-5p	0.472	0.5135	0.52	0.5164
hsa-mir-107	0.497	0.4847	0.5	0.5081
hsa-mir-103a-3p	0.879	0.8393	0.84	0.8453
All-146	0.793	0.7383	0.74	0.7435
Alzheimers' Datasets
GSE1297-HP	AUC	F1	Recall	Precision
hsa-mir-1-3p	0.598	0.6514	0.6387	0.6784
hsa-mir-16-5p	0.5939	0.6985	0.7097	0.7
hsa-mir-124-3p	0.7439	0.7374	0.729	0.7676
hsa-mir-34a-5p	0.5152	0.4933	0.471	0.5566
hsa-let-7b-5p	0.502	0.536	0.5161	0.5785
hsa-mir-155-5p	0.5035	0.6775	0.6903	0.6735
hsa-mir-107	0.5823	0.5815	0.5677	0.6023
hsa-mir-103a-3p	0.7712	0.7866	0.7871	0.794
All-146	0.6525	0.6273	0.6129	0.6708
GSE5281-HP	AUC	F1	Recall	Precision
hsa-mir-1-3p	0.9731	0.8693	0.8696	0.8976
hsa-mir-16-5p	0.9054	0.7966	0.8	0.8569
hsa-mir-124-3p	0.9938	0.8319	0.8348	0.8856
hsa-mir-34a-5p	0.8515	0.7977	0.8	0.8535
hsa-let-7b-5p	0.9315	0.861	0.8609	0.8821
hsa-mir-155-5p	0.9254	0.7494	0.7565	0.8442
hsa-mir-107	0.8631	0.7182	0.7217	0.7713
hsa-mir-103a-3p	0.8308	0.7274	0.7391	0.8391
All-146	0.8554	0.8055	0.8087	0.8686
GSE5281-MTG	AUC	F1	Recall	Precision
hsa-mir-1-3p	0.9188	0.8474	0.85	0.8774
hsa-mir-16-5p	0.8891	0.7908	0.8	0.8289
hsa-mir-124-3p	0.949	0.8408	0.85	0.8761
hsa-mir-34a-5p	0.8776	0.8895	0.8929	0.9103
hsa-let-7b-5p	0.9505	0.8906	0.8929	0.904
hsa-mir-155-5p	0.6078	0.5935	0.65	0.7273
hsa-mir-107	0.8203	0.7255	0.7286	0.7446
hsa-mir-103a-3p	0.8052	0.7086	0.7286	0.7573
All-146	0.6865	0.6488	0.6857	0.7467
GSE5281-VCX	AUC	F1	Recall	Precision
hsa-mir-1-3p	0.8219	0.7821	0.7806	0.7874
hsa-mir-16-5p	0.6921	0.7017	0.7032	0.7028
hsa-mir-124-3p	0.768	0.7469	0.7484	0.7471
hsa-mir-34a-5p	0.7785	0.747	0.7484	0.7492
hsa-let-7b-5p	0.7469	0.6915	0.6903	0.7096
hsa-mir-155-5p	0.8184	0.7556	0.7613	0.7622
hsa-mir-107	0.7443	0.6849	0.6839	0.6951
hsa-mir-103a-3p	0.7702	0.7423	0.7548	0.7585
All-146	0.8224	0.773	0.7742	0.7742
GSE5281-SFG	AUC	F1	Recall	Precision
hsa-mir-1-3p	0.6055	0.7195	0.7412	0.7713
hsa-mir-16-5p	0.7846	0.7562	0.7765	0.7965
hsa-mir-124-3p	0.747	0.7842	0.8118	0.8529
hsa-mir-34a-5p	0.7573	0.7345	0.7647	0.7829
hsa-let-7b-5p	0.8115	0.8164	0.8235	0.8321
hsa-mir-155-5p	0.7652	0.7577	0.7882	0.8177
hsa-mir-107	0.8688	0.7852	0.7941	0.7891
hsa-mir-103a-3p	0.6241	0.7426	0.7706	0.7841
All-146	0.6917	0.7481	0.7765	0.8085

## Sheet: External-Test-AB
External Teasting Results in AB
Diabetes Datasets:
GSE25724	AUC	F1	Recall	Precision
hsa-mir-1-3p	0.9905	0.7462	0.7692	0.8415
hsa-mir-16-5p	0.8905	0.5225	0.6154	0.6842
hsa-mir-124-3p	0.8524	0.6788	0.6923	0.7038
hsa-mir-34a-5p	0.119	0.29	0.3692	0.2389
hsa-let-7b-5p	0.719	0.354	0.4923	0.2768
hsa-mir-155-5p	0.7143	0.6725	0.6769	0.6785
hsa-mir-107	0.781	0.7516	0.7538	0.7569
hsa-mir-103a-3p	0.8952	0.9231	0.9231	0.9341
All-146	0.919	0.4376	0.5692	0.4842
GSE20966	AUC	F1	Recall	Precision
hsa-mir-1-3p	0.56	0.4491	0.46	0.4572
hsa-mir-16-5p	0.732	0.6167	0.63	0.6362
hsa-mir-124-3p	0.33	0.3746	0.41	0.3806
hsa-mir-34a-5p	0.87	0.7492	0.75	0.754
hsa-let-7b-5p	0.44	0.3737	0.38	0.3752
hsa-mir-155-5p	0.548	0.5448	0.55	0.5529
hsa-mir-107	0.456	0.4211	0.44	0.4322
hsa-mir-103a-3p	0.86	0.768	0.77	0.7799
All-146	0.808	0.6934	0.7	0.7155
Alzheimers' Datasets
GSE1297-HP	AUC	F1	Recall	Precision
hsa-mir-1-3p	0.6141	0.6827	0.6774	0.6907
hsa-mir-16-5p	0.5939	0.7098	0.7161	0.7068
hsa-mir-124-3p	0.8	0.7104	0.6968	0.7873
hsa-mir-34a-5p	0.6081	0.5058	0.4839	0.5695
hsa-let-7b-5p	0.501	0.4987	0.4774	0.5463
hsa-mir-155-5p	0.501	0.6556	0.671	0.6493
hsa-mir-107	0.6182	0.6485	0.6452	0.6535
hsa-mir-103a-3p	0.801	0.7716	0.7742	0.7707
All-146	0.6909	0.6092	0.5935	0.6654
GSE5281-HP	AUC	F1	Recall	Precision
hsa-mir-1-3p	0.9985	0.8783	0.8783	0.9052
hsa-mir-16-5p	0.9138	0.789	0.7913	0.8416
hsa-mir-124-3p	0.9877	0.9042	0.9043	0.9248
hsa-mir-34a-5p	0.8338	0.7785	0.7826	0.8551
hsa-let-7b-5p	0.9538	0.8606	0.8609	0.8949
hsa-mir-155-5p	0.9431	0.749	0.7565	0.8447
hsa-mir-107	0.9462	0.7638	0.7652	0.8062
hsa-mir-103a-3p	0.7954	0.679	0.6957	0.821
All-146	0.9108	0.7591	0.7652	0.8478
GSE5281-MTG	AUC	F1	Recall	Precision
hsa-mir-1-3p	0.9281	0.9345	0.9357	0.9431
hsa-mir-16-5p	0.9062	0.8582	0.8643	0.891
hsa-mir-124-3p	0.9823	0.9496	0.95	0.9528
hsa-mir-34a-5p	0.9375	0.9274	0.9286	0.9365
hsa-let-7b-5p	0.9677	0.8828	0.8857	0.9002
hsa-mir-155-5p	0.5885	0.6051	0.6571	0.7274
hsa-mir-107	0.8312	0.7065	0.7071	0.7069
hsa-mir-103a-3p	0.824	0.6896	0.7286	0.8167
All-146	0.7688	0.7273	0.7571	0.8309
GSE5281-VCX	AUC	F1	Recall	Precision
hsa-mir-1-3p	0.8693	0.7822	0.7806	0.7865
hsa-mir-16-5p	0.7298	0.7744	0.7742	0.7755
hsa-mir-124-3p	0.817	0.7436	0.7419	0.7489
hsa-mir-34a-5p	0.814	0.7383	0.7355	0.7496
hsa-let-7b-5p	0.7202	0.7379	0.7355	0.7466
hsa-mir-155-5p	0.8368	0.8257	0.8323	0.8401
hsa-mir-107	0.743	0.708	0.7097	0.7093
hsa-mir-103a-3p	0.7816	0.7654	0.7806	0.7969
All-146	0.8158	0.7866	0.7871	0.7871
GSE5281-SFG	AUC	F1	Recall	Precision
hsa-mir-1-3p	0.6759	0.7597	0.7941	0.8422
hsa-mir-16-5p	0.8854	0.7625	0.7941	0.8339
hsa-mir-124-3p	0.8308	0.7679	0.8	0.8457
hsa-mir-34a-5p	0.751	0.7679	0.8	0.8457
hsa-let-7b-5p	0.8245	0.8152	0.8353	0.868
hsa-mir-155-5p	0.6498	0.7546	0.7882	0.8281
hsa-mir-107	0.8356	0.7298	0.7529	0.7465
hsa-mir-103a-3p	0.5391	0.7597	0.7941	0.8422
All-146	0.7858	0.7597	0.7941	0.8422

## Sheet: PathwayAnalysis
Pathway analysis of the genes ranked by ML
Range of the ranked genes	Pathway Analysis Graph
0-200
200-400
400-600
600-800
800-1000

## Sheet: ML_Ranked_Genes
Top Genes Ranked by ML				MiRNA associated with the top-50 ranked RF and AB genes
Top-50 by RF	Top-50 by AB
ABCB6	ARG2
WIPF1	ELFN1
ALDOB	NGRN
KCNAB2	KCNAB2
ARG2	ENDOD1
KIAA2022	FAIM2
USP3	HSPA5
MAPRE3	ALDOB
DKK3	HS6ST2
FAIM2	KHNYN
RIMKLA	PPP1R1A
VAMP2	RIMKLA
BAIAP2-AS1	ARHGEF28
SLC2A1	GPR143
MBTD1	GRSF1
PPDPF	YBX3
C14orf132	SNW1
NGRN	SLC4A8
SLC39A8	THBS1
OSTF1	CYP39A1
CTSV	ELP6
GPD1	HHATL
ENDOD1	SLC26A4
DGKE	CALML4
ARHGEF40	RNF38
POF1B	FFAR4
TP53INP1	PRDX5
LOC101927734	TMEM37
ASB1	ARHGEF40
MAN2A1	ATP11C
ELP6	MAPRE3
AKR7A2	PRKAR2A
PDCD5	FAM161B
TMCC3	IRS1
HADH	SEMA5A
TNIK	CD200
PRF1	ARL3
TMEM27	PBDC1
ELFN1	NDUFV2
ABCC8	TRNP1
SPHK2	IRF8
FOXA2	PPIP5K1
NCKAP5	WIPF1
HSPA5	PPP1R3B
GOT1	SH3BP2
SLC26A4	MS4A7
IMMP1L	OSTF1
C6orf136	LINC00261
CECR2	FRMD4A
CWC27	RELL1
